# Supplementary material for: Nicotinamide Mononucleotide Ameliorates Silica-Induced Lung Injury through the Nrf2-Regulated Glutathione Metabolism Pathway in Mice
Source: Nutrients. 2022 Dec 28;15(1):143. doi: 10.3390/nu15010143 (PMC9823503; doi:10.3390/nu15010143)
Supplement: Supplementary file 1 [file nutrients-15-00143-s001.zip]

Archive with 3 entries (3 files):
- Revised Supplementary Figure-nutrients.pdf
- Revised Supplementary Materials File S1.pdf
- Revised Supplementary Tables-nutrients.xlsx
